# Supplementary material for: Molecular phylogenetic analysis and morphological reassessments of thief ants identify a new potential case of biological invasions
Source: Sci Rep. 2020 Jul 21;10:12040. doi: 10.1038/s41598-020-69029-4 (PMC7374620; doi:10.1038/s41598-020-69029-4)
Supplement: Supplementary file 2 — Supplementary Table S1. [file 41598_2020_69029_MOESM2_ESM.xlsx]

## Sheet: Supplementary Table S1
Table S1. Information of physically accessible samples used in comparisons between S. abdita and S. saudiensis
Nominal Species	Collection Date	Identified by	Country	Collection Site	State	Latitude	Longitude	Elevation	Voucher Accession Number	COI	nuclear loci
Solenopsis abdita	24.viii.2009	L Davis	USA	Monroe County; Big Pine Key	Florida	24.6904	-81.3705	25m	USNMENT01129690		yes
Solenopsis cf. abdita	18.xi.2003	D Gotzek	Guatemala	4km WSW Purulhà	Baja Verapaz	15.216667	-90.266667	1800m	USNMENT01129691	yes	yes
Solenopsis cf. abdita	13.iv.2009	D Gotzek	USA	Kailua, Oahu	Hawaii	21.402222	-157.739444	0m	USNMENT01129692	yes	yes
Solenopsis saudiensis	02.ii.2014	MR Sharaf	Saudi Arabia	KSU market	Riyadh	24.71383	46.62557	660m	KSMA0053
Solenopsis saudiensis	06.ii.2014	MR Sharaf	Saudi Arabia	KSU Housing	Riyadh	24.71383	46.63860	668m	KSMA0054
Solenopsis saudiensis	08.ix.2014	MR Sharaf	Saudi Arabia	Al Emam University	Riyadh	24.81658	46.71162	650m	KSMA0116
Solenopsis saudiensis	08.ix.2014	MR Sharaf	Saudi Arabia	Al Emam University	Riyadh	24.81658	46.71162	650m	KSMA0116
Solenopsis saudiensis	08.ix.2014	MR Sharaf	Saudi Arabia	Al Emam University	Riyadh	24.81658	46.71162	650m	KSMA0116
Solenopsis saudiensis	10.iii.2014	MR Sharaf	Saudi Arabia	KSU Housing	Riyadh	24.71383	46.62557	660m	KSMA0072
Solenopsis saudiensis	15.i.2010	MR Sharaf	Saudi Arabia	Wadi hanifa, Riyadh	Riyadh	24.664972	46.605750	633m	KSMA0073	yes	yes
Solenopsis saudiensis	18.ii.2012	MR Sharaf	Saudi Arabia	Rhodet Khorim	Riyadh	25.383100	47.278533	559m	KSMA0076
Solenopsis saudiensis	18.ix.2014	MR Sharaf	Saudi Arabia	Wadi Hanifa	Riyadh	24.73507	46.57518	674m	KSMA0080
Solenopsis saudiensis	18.ix.2014	MR Sharaf	Saudi Arabia	Wadi Hanifa	Riyadh	24.73507	46.57518	674m	KSMA0075
Solenopsis saudiensis	20.iv.2015	MR Sharaf	Saudi Arabia	Al Qawayiyah. R-Al Harmaliyah	Riyadh	24.29773	45.14577	786m	KSMA0082
Solenopsis saudiensis	20.v.2015	MR Sharaf	Saudi Arabia	Azulfi, Rowdhat, Alsabalah	Riyadh	26.36760	44.98560	671m	KSMA0061
Solenopsis saudiensis	26.v.2012	MR Sharaf	Saudi Arabia	Rhodet Khorim	Riyadh	25.383100	47.278533	559m	KSMA0069
Solenopsis saudiensis	7.v.2011	MR Sharaf	Saudi Arabia	Riyadh, Al Emam University	Riyadh	24.817056	46.701842	657m	KSMA0087	yes	no
Solenopsis saudiensis	no date	MR Sharaf	Saudi Arabia	no locality	no locality				KSMA0089
