# Supplementary material for: Molecular phylogenetic analysis and morphological reassessments of thief ants identify a new potential case of biological invasions
Source: Sci Rep. 2020 Jul 21;10:12040. doi: 10.1038/s41598-020-69029-4 (PMC7374620; doi:10.1038/s41598-020-69029-4)
Supplement: Supplementary file 3 — Supplementary Table S2. [file 41598_2020_69029_MOESM3_ESM.xlsx]

## Sheet: Supplementary Table S2
Table S2. GenBank accession numbers
Species	Country	abdA	COI	EF1aF1	EF1aF2	WL
Solenopsis abdita	Florida, USA	MT550043	MT550167	MT550271	MT550387	MT550488
Solenopsis cf. abdita	Guatemala			MT550263		MT550514
Solenopsis cf. abdita	Hawaii, USA	MT550146	MT550247	MT550368		MT550543
Solenopsis elhawagryi	Saudi Arabia	MT550077	MT550196	MT550307	MT550418	MT550577
Solenopsis fugax	Germany	MT550079	MT550197	MT550309		MT550536
Solenopsis globularia	Florida, USA	MT550085	MT550203		MT550424	MT550529
Solenopsis indagatrix	Taiwan	MT550088	MT550205		MT550427	MT550608
Solenopsis lusitanica	France	MT550102	MT550218			MT550566
Solenopsis mameti	Mauritius	MT550104	MT550245			MT550516
Solenopsis molesta	Illinois, USA	MT550107	MT550221	MT550327	MT550442	MT550492
Solenopsis MPU01	South Africa	MT550110	MT550223	MT550330	MT550445	MT550491
Solenopsis orbula	France	MT550113	MT550227		MT550448	MT550580
Solenopsis pergandei	Florida, USA	MT550116	MT550230	MT550336	MT550451	MT550528
Solenopsis picta	Florida, USA	MT550128	MT550237	MT550349	MT550461	MT550599
Solenopsis saevissima	Brazil	MT550130	MT550239	MT550352	MT550464	MT550614
Solenopsis saudiensis [MRS10-1]	Saudi Arabia	MT550132	MT550241	MT550354	MT550466	MT550576
Solenopsis saudiensis [MRS12-5]	Saudi Arabia		MT550243
Solenopsis saudiensis [SS_AIU01]	Saudi Arabia		KR916797
Solenopsis saudiensis [SS_HYR01]	Saudi Arabia		KR916802
Solenopsis saudiensis [SS_KSU01]	Saudi Arabia		KR916799
Solenopsis saudiensis [SS_KSU02]	Saudi Arabia		KR916798
Solenopsis saudiensis [SS_KSUQ01]	Saudi Arabia		KR916796
Solenopsis saudiensis [SS_WH01]	Saudi Arabia		KR916801
Solenopsis saudiensis [SS_WH02]	Saudi Arabia		KR916800
Solenopsis seychellensis	Seychelles	MT550133	MT550244		MT550467	MT550520
Solenopsis tipuna	Taiwan	MT550140	MT550251			MT550611
Solenopsis Viet-eg2	Vietnam		MT550256	MT550371		MT550521
Solenopsis ZA03	Zambia	MT550155	MT550261			MT550517
Solenopsis ZA04	Uganda	MT550156	MT550262			MT550497
In accordance with Shreve et al. [56]
